# Supplementary material for: Statistical tools for synthesizing lists of differentially expressed features in related experiments
Source: Genome Biol. 2007 Apr 11;8(4):R54. doi: 10.1186/gb-2007-8-4-r54 (PMC1896017; doi:10.1186/gb-2007-8-4-r54)
Supplement: Additional data file 2 — Common genes for the VILI example with GO and KEGG annotations. [file gb-2007-8-4-r54-S2.xls]

## Sheet: MVcommonGenes
Gene Name	Gene Symbol	Orthos Called	Orthos Present
activating transcription factor 3	Atf3	2	3
ATPase, Ca++ transporting, ubiquitous	Atp2a3	2	18
B-cell translocation gene 2, anti-proliferative	Btg2	1	3
cAMP responsive element modulator	Crem	2	2
CCAAT/enhancer binding protein (C/EBP), beta	Cebpb	1	2
CCAAT/enhancer binding protein (C/EBP), delta	Cebpd	1	3
CD48 antigen	Cd48	1	1
CD79B antigen	Cd79b	1	1
(ii) chemokine (C-C motif) ligand 2	Ccl2	2	2
cyclin G1	Ccng1	1	1
D site albumin promoter binding protein	Dbp	2	2
dentatorubral pallidoluysian atrophy	Drpla	2	10
DnaJ (Hsp40) homolog, subfamily A, member 1	Dnaja1	1	2
DnaJ (Hsp40) homolog, subfamily B, member 9	Dnajb9	2	2
EST C77032	C77032	2	2
EST1649	EST1649	1	2
EST1650	EST1650	1	2
EST1659	EST1659	1	1
EST1867	EST1867	1	2
EST1871	EST1871	1	1
eukaryotic translation initiation factor 2, subunit 1 alpha	Eif2s1	1	1
fatty acid-Coenzyme A ligase, long chain 4	Facl4	1	6
ferredoxin 1	Fdx1	1	3
(i) fibroblast growth factor receptor 1	Fgfr1	2	2
G0/G1 switch gene 2	G0s2	1	1
glutamate-ammonia ligase (glutamine synthase)	Glul	1	8
glutamate-cysteine ligase , modifier subunit	Gclm	1	3
glutathione S-transferase omega 1	Gsto1	1	2
(i) growth arrest and DNA-damage-inducible 45 alpha	Gadd45a	4	4
GTP cyclohydrolase 1	Gch	1	4
heat shock protein 1 (chaperonin 10)	Hspe1	2	2
(i) heat shock protein 1A	Hspa1a	8	12
(i) heat shock protein 8	Hspa8	4	4
(i)(ii) interleukin 1 beta	Il1b	2	2
(i)(ii) interleukin 1 receptor, type II	Il1r2	1	1
(ii) interleukin 6	Il6	1	2
keratin complex 1, acidic, gene 18	Krt1-18	1	2
(ii) kit oncogene	Kit	2	2
lectin, galactose binding, soluble 3	Lgals3	1	1
malic enzyme, supernatant	Mod1	3	4
mannoside acetylglucosaminyltransferase 2	Mgat2	1	1
matrix metalloproteinase 8	Mmp8	1	1
necdin	Ndn	1	1
nestin	Nes	1	2
neuropilin	Nrp	1	1
nuclear protein 1	Nupr1	1	1
nuclear receptor subfamily 3, group C, member 1	Nr3c1	1	3
ornithine decarboxylase, structural	Odc	2	2
phosphoserine aminotransferase 1	Psat1	1	2
pleckstrin homology, Sec7 and coiled-coil domains 3	Pscd3	1	1
procollagen, type III, alpha 1	Col3a1	1	1
proteasome (prosome, macropain) subunit, beta type 5	Psmb5	1	6
proteoglycan, secretory granule	Prg	1	1
RIKEN cDNA 1110020C13 gene	1110020C13Rik	1	1
RIKEN cDNA 1190002H23 gene	1190002H23Rik	2	2
RIKEN cDNA 3110004O18 gene	3110004O18Rik	2	2
S100 calcium binding protein A8 (calgranulin A)	S100a8	1	1
S100 calcium binding protein A9 (calgranulin B)	S100a9	1	1
serine (or cysteine) proteinase inhibitor, clade E, member 1	Serpine1	1	1
solute carrier family 12, member 2	Slc12a2	1	2
solute carrier family 4 (anion exchanger), member 1	Slc4a1	1	3
tetratricopeptide repeat domain 11	Ttc11	2	2
UDP-glucose dehydrogenase	Ugdh	1	2
(i) Orthologs involved in MAPK signaling activity pathway
(ii) Orthologs involved in Cytokine-Cytokine preceptor interaction pathway

## Sheet: KEGG
KEGG pathways	Nº genes	Percentage
MAPK signaling pathway	6	25
Cytokine-cytokine receptor interaction	5	20.8333
Hematopoietic cell lineage	4	16.6667
Glutamate metabolism	2	8.33333
Toll-like receptor signaling pathway	2	8.33333
Glutathione metabolism	2	8.33333
Axon guidance	1	4.16667
Cell cycle	1	4.16667
Regulation of actin cytoskeleton	1	4.16667
Dentatorubropallidoluysian atrophy (DRPLA)	1	4.16667
Neurodegenerative Disorders	1	4.16667
Vitamin B6 metabolism	1	4.16667
TGF-beta signaling pathway	1	4.16667
Pyruvate metabolism	1	4.16667
Nitrogen metabolism	1	4.16667
Adherens junction	1	4.16667
Starch and sucrose metabolism	1	4.16667
B cell receptor signaling pathway	1	4.16667
Peptidoglycan biosynthesis	1	4.16667
Folate biosynthesis	1	4.16667
Urea cycle and metabolism of amino groups	1	4.16667
Focal adhesion	1	4.16667
Nucleotide sugars metabolism	1	4.16667
Pentose and glucuronate interconversions	1	4.16667
Complement and coagulation cascades	1	4.16667
Carbon fixation	1	4.16667
Adipocytokine signaling pathway	1	4.16667
Apoptosis	1	4.16667
Neuroactive ligand-receptor interaction	1	4.16667
ECM-receptor interaction	1	4.16667
Glycine, serine and threonine metabolism	1	4.16667
Hedgehog signaling pathway	1	4.16667
Arginine and proline metabolism	1	4.16667
Calcium signaling pathway	1	4.16667
Fatty acid metabolism	1	4.16667
Jak-STAT signaling pathway	1	4.16667
Total genes: 24

## Sheet: CC
Gene Ontology : cellular component. Level:3	Nº genes	Percentage
intracellular	23	63.8889
intracellular organelle	20	55.5556
membrane-bound organelle	19	52.7778
membrane	15	41.6667
extracellular space	12	33.3333
non-membrane-bound organelle	4	11.1111
organelle lumen	3	8.33333
extracellular matrix (sensu Metazoa)	2	5.55556
transcription factor complex	2	5.55556
cell surface	2	5.55556
receptor complex	1	2.77778
cell fraction	1	2.77778
immunoglobulin complex	1	2.77778
leading edge	1	2.77778
cell projection	1	2.77778
Tot genes:36

## Sheet: MF
Gene Ontology : molecular function. Level:3	Nº genes	Percentage
protein binding	25	60.9756
ion binding	12	29.2683
receptor activity	6	14.6341
nucleotide binding	6	14.6341
nucleic acid binding	6	14.6341
transferase activity	5	12.1951
receptor binding	5	12.1951
hydrolase activity	5	12.1951
ion transporter activity	3	7.31707
ligase activity	3	7.31707
carrier activity	3	7.31707
oxidoreductase activity	3	7.31707
lipid binding	2	4.87805
enzyme inhibitor activity	2	4.87805
transcription factor activity	2	4.87805
carbohydrate binding	2	4.87805
amine transporter activity	1	2.43902
pattern binding	1	2.43902
transcriptional repressor activity	1	2.43902
GTPase regulator activity	1	2.43902
metal cluster binding	1	2.43902
extracellular matrix structural constituent	1	2.43902
electron transporter activity	1	2.43902
lyase activity	1	2.43902
ATPase activity, coupled to movement of substances	1	2.43902
organic acid transporter activity	1	2.43902
steroid binding	1	2.43902
Total genes: 41

## Sheet: BP
Gene Ontology : biological process. Level:3	Nº genes	Percentage
cellular physiological process	38	90.4762
metabolism	30	71.4286
regulation of cellular process	17	40.4762
regulation of physiological process	15	35.7143
localization	10	23.8095
response to abiotic stimulus	7	16.6667
organismal physiological process	7	16.6667
cell differentiation	6	14.2857
cell communication	6	14.2857
morphogenesis	6	14.2857
system development	6	14.2857
organ development	6	14.2857
response to stress	6	14.2857
positive regulation of biological process	4	9.52381
response to external stimulus	4	9.52381
negative regulation of biological process	4	9.52381
embryonic development	4	9.52381
response to biotic stimulus	4	9.52381
behavior	4	9.52381
response to endogenous stimulus	3	7.14286
locomotion	3	7.14286
homeostasis	3	7.14286
sexual reproduction	3	7.14286
sensory perception	2	4.7619
regulation of development	2	4.7619
death	2	4.7619
cell adhesion	2	4.7619
regulation of growth	1	2.38095
pattern specification	1	2.38095
pigmentation during development	1	2.38095
regulation of enzyme activity	1	2.38095
tissue development	1	2.38095
tube development	1	2.38095
cell growth	1	2.38095
rhythmic process	1	2.38095
Total genes: 42
