# Supplementary material for: Statistical tools for synthesizing lists of differentially expressed features in related experiments
Source: Genome Biol. 2007 Apr 11;8(4):R54. doi: 10.1186/gb-2007-8-4-r54 (PMC1896017; doi:10.1186/gb-2007-8-4-r54)
Supplement: Additional data file 3 — Common genes for the high-fat diet example with GO and KEGG annotations. [file gb-2007-8-4-r54-S3.xls]

## Sheet: ListOFgenes
AFFY_ID	Gene Name	Gene Symbol
100307_at	nuclear factor i/x	NFIX
100320_at	karyopherin (importin) alpha 4	KPNA4
100324_g_at	s-adenosylmethionine decarboxylase 1	AMD1
100561_at	iq motif containing gtpase activating protein 1	IQGAP1
100584_at	annexin a4	ANXA4
100603_at	dynein cytoplasmic 1 intermediate chain 2	DYNC1I2
100689_at	seminal vesicle protein 2	SVP2
100923_at	myosin x	MYO10
101002_at	antizyme inhibitor 1	AZIN1
101019_at	cathepsin c	CTSC
101160_at	chemokine (c-x-c motif) ligand 2	CXCL2
101501_r_at	imprinted and ancient	IMPACT
101502_at	tg interacting factor	TGIF
101527_at	transcription elongation factor a (sii) 1	TCEA1
101542_f_at	dead/h (asp-glu-ala-asp/his) box polypeptide 3, x-linked	DDX3X
101637_at	cea-related cell adhesion molecule 10	CEACAM10
101658_f_at	histocompatibility 2, q region locus 8	H2-Q8
101837_g_at	protein phosphatase 1b, magnesium dependent, beta isoform	PPM1B
101933_at	rab10, member ras oncogene family	RAB10
101964_at	transketolase	TKT
102042_at	riken cdna 1810037c20 gene	1810037C20RIK
102052_at	abhydrolase domain containing 5	ABHD5
102102_at	,cluster incl c80410:c80410 mus musculus cdna, 3' end /clone=j0081d08 /clone_end=3' /gb=c80410 /gi=2520740 /ug=mm.42447 /len=560 /stra=rev
102141_f_at	riken cdna 4933434e20 gene	4933434E20RIK
102259_at	3-monooxygenase/tryptophan 5-monooxygenase activation protein, gamma polypeptide	YWHAG
102295_at	potassium voltage-gated channel, shaker-related subfamily, member 5	KCNA5
102322_at	udp-glucose dehydrogenase	UGDH
102395_at	peripheral myelin protein	PMP22
102561_at	atp synthase, h+ transporting, mitochondrial f1f0 complex, subunit e	ATP5K
102579_f_at	homeo box a6	HOXA6
102689_at	tap binding protein	TAPBP
102698_at	endothelial pas domain protein 1	EPAS1
102823_at	expressed sequence au044919	IGHG
102824_g_at	expressed sequence au044919	IGHG
102875_at	ribosomal protein s6 kinase polypeptide 1	RPS6KC1
102991_s_at	h2-k region expressed gene 6	H2-KE6
103015_at	b-cell leukemia/lymphoma 6	BCL6
103027_at	riken cdna 1810030o07 gene	1810030O07RIK
103288_at	nuclear receptor interacting protein 1	NRIP1
103507_at	egf-like module containing, mucin-like, hormone receptor-like sequence 1	EMR1
103571_at	leukocyte specific transcript 1	LST1
103592_at	mitogen activated protein kinase kinase 5	MAP2K5
103680_at	signal recognition particle receptor ('docking protein')	SRPR
103682_at	expressed sequence c80913	C80913
103848_at	v-crk sarcoma virus ct10 oncogene homolog (avian)-like	CRKL
103926_at	eukaryotic translation initiation factor 4, gamma 1	EIF4G1
103947_at	protein phosphatase 6, catalytic subunit	PPP6C
104056_at	dna segment, chr 16, brigham & women's genetics 1543 expressed	D16BWG1543E
104108_at	rab6 interacting protein 1	RAB6IP1
104121_at	junction plakoglobin	JUP
104155_f_at	activating transcription factor 3	ATF3
104249_g_at	signal sequence receptor, gamma	SSR3
104316_at	guanine nucleotide binding protein, alpha 13	GNA13
104494_at	septin 10	SEPTIN10
104573_at	bola-like 2 (e. coli)	BOLA2
104645_at	kruppel-like factor 7 (ubiquitous)	KLF7
104735_at	expressed sequence aw538430	KCTD12
104761_at	anthrax toxin receptor 2	ANTXR2
160111_at	eukaryotic translation initiation factor 1a, y-linked	EIF1AY
160127_at	cyclin g1	CCNG1
160156_at	riken cdna 0910001a06 gene	0910001A06RIK
160188_at	nudix (nucleoside diphosphate linked moiety x)-type motif 4	NUDT4
160289_s_at	dihydrolipoamide s-succinyltransferase (e2 component of 2-oxo-glutarate complex)	DLST
160306_at	thyroid hormone responsive spot14 homolog (rattus)	THRSP
160308_at	moesin	MSN
160353_i_at	map kinase-activated protein kinase 2	MAPKAPK2
160394_at	tetratricopeptide repeat domain 15	TTC15
160434_at	tmem9 domain family, member b	TMEM9B
160470_at	mitochondrial ribosomal protein s5	MRPS5
160507_at	riken cdna 0610013e23 gene	0610013E23RIK
160530_at	growth hormone inducible transmembrane protein	GHITM
160539_at	splicing factor, arginine/serine-rich 1 (asf/sf2)	SFRS1
160597_at	dna segment, chr 1, erato doi 622, expressed	D1ERTD622E
160655_at	carboxypeptidase d	CPD
160739_at	wnk lysine deficient protein kinase 1	WNK1
160804_at	eukaryotic translation initiation factor 2b, subunit 5 epsilon	EIF2B5
160823_at	neural precursor cell expressed, developmentally down-regulated gene 1	NEDD1
160832_at	low density lipoprotein receptor	LDLR
160835_i_at	riken cdna 1110007c09 gene	1110007C09RIK
160885_at	nuclear casein kinase and cyclin-dependent kinase substrate 1	NUCKS1
160989_r_at	riken cdna b430320c24 gene	NA
161422_f_at	uncoupling protein 1 (mitochondrial, proton carrier)	UCP1
161795_r_at	prp39 pre-mrna processing factor 39 homolog (yeast)	PRPF39
161802_i_at	early growth response 1	EGR1
161859_f_at	synuclein, gamma	SNCG
92198_s_at	decay accelerating factor 2	DAF1
92247_at	rho gtpase activating protein 5	ARHGAP5
92256_at	cathepsin b	CTSB
92354_at	avian musculoaponeurotic fibrosarcoma (v-maf) as42 oncogene homolog	MAF
92410_at	rad23a homolog (s. cerevisiae)	RAD23A
92535_at	early b-cell factor 1	EBF1
92607_at	mesoderm specific transcript	MEST
92618_at	small edrk-rich factor 2	SERF2
92631_f_at	calmodulin 1	CALM1
92648_at	syntaxin binding protein 3a	STXBP3A
92660_f_at	ubiquitin-conjugating enzyme e2e 1, ubc4/5 homolog (yeast)	UBE2E1
92715_at	ubiquitin d	UBD
92740_at	immunoglobulin heavy chain (j558 family)	IGH-VJ558
92795_at	microtubule-associated protein 4	MTAP4
92858_at	secretory leukocyte peptidase inhibitor	SLPI
92875_s_at	cop9 (constitutive photomorphogenic) homolog, subunit 7a (arabidopsis thaliana)	COPS7A
92901_at	retinoic acid receptor, alpha	RARA
93046_at	nucleoporin 50	NUP50
93070_at	ran binding protein 5	RANBP5
93164_at	ring finger protein 2	RNF2
93215_at	tumor necrosis factor, alpha-induced protein 1 (endothelial)	TNFAIP1
93219_at	acid phosphatase 1, soluble	ACP1
93261_at	legumain	LGMN
93308_s_at	pyruvate carboxylase	PCX
93320_at	carnitine palmitoyltransferase 1a, liver	CPT1A
93328_at	histidine decarboxylase	HDC
93340_f_at	coatomer protein complex, subunit beta 2 (beta prime)	COPB2
93464_at	riken cdna 5730481h23 gene	AKAP9
93488_at	tsr1, 20s rrna accumulation, homolog (yeast)	TSR1
93528_s_at	kruppel-like factor 9	KLF9
93530_at	dna segment, chr 8, wayne state university 49, expressed	D8WSU49E
93634_at	f-box and wd-40 domain protein 11	FBXW11
93722_at	endosulfine alpha	ENSA
93753_at	lps-induced tn factor	LITAF
93831_at	non-pou-domain-containing, octamer binding protein	NONO
93857_at	karyopherin (importin) alpha 3	KPNA3
93882_f_at	trans-golgi network protein	TGOLN2
93886_at	toll interacting protein	TOLLIP
93887_at	multiple pdz domain protein	MPDZ
93899_at	ribosomal protein s6 kinase, polypeptide 1	RPS6KB1
93908_f_at	similar to ige-binding protein	LOC546093
93909_f_at	ccr4 carbon catabolite repression 4-like (s. cerevisiae)	LOC280487
93909_f_at	pol polyprotein	LOC280487
93974_at	erbb receptor feedback inhibitor 1	ERRFI1
94019_at	basic leucine zipper and w2 domains 1	BZW1
94055_at	cortactin	CTTN
94067_at	decapping enzyme, scavenger	DCPS
94208_at	protein disulfide isomerase associated 6	PDIA6
94209_g_at	protein disulfide isomerase associated 6	PDIA6
94242_at	thioredoxin-like 5	TXNL5
94267_i_at	ubiquitin-like 5	UBL5
94325_at	3-hydroxy-3-methylglutaryl-coenzyme a synthase 1	HMGCS1
94340_at	exportin, trna (nuclear export receptor for trnas)	XPOT
94465_g_at	chloride channel 3	CLCN3
94478_at	riken cdna 2410015h04 gene	RAB5A
94507_at	acyl-coa synthetase long-chain family member 1	ACSL1
94639_at	seminal vesicle protein, secretion 2	SVS2
94689_at	expressed sequence c79248	C79248
94698_at	friend leukemia integration 1	FLI1
94774_at	interferon activated gene 202	IFI202B
94778_at	aldehyde dehydrogenase family 1, subfamily a7	ALDH1A7
94780_at	zinc finger and btb domain containing 20	ZBTB20
94818_at	o-linked n-acetylglucosamine (glcnac) transferase (udp-n-acetylglucosamine:polypeptide-n-acetylglucosaminyl transferase)	OGT
94854_g_at	guanine nucleotide binding protein, beta 1	GNB1
94898_at	rna binding motif protein 18	RBM18
94928_at	tumor necrosis factor receptor superfamily, member 1b	TNFRSF1B
94979_at	cdna sequence bc018507	BC018507
95097_at	arp10 actin-related protein 10 homolog (s. cerevisiae)	ACTR10
95387_f_at	sema domain, immunoglobulin domain (ig), transmembrane domain (tm) and short cytoplasmic domain, (semaphorin) 4b	SEMA4B
95523_at	riken cdna 6530401d17 gene	2900062L11RIK
95647_f_at	mob1, mps one binder kinase activator-like 1b (yeast)	MOBK1B
95686_at	rab14, member ras oncogene family	RAB14
95699_f_at	dnaj (hsp40) homolog, subfamily c, member 8	DNAJC8
95708_at	dna segment, chr 3, university of california at los angeles 1	D3UCLA1
95709_at	vitamin k epoxide reductase complex, subunit 1	VKORC1
95758_at	stearoyl-coenzyme a desaturase 2	SCD2
95785_s_at	rab7, member ras oncogene family	RAB7
96010_at	karyopherin (importin) alpha 3	KPNA3
96061_at	ubiquitin specific peptidase 14	USP14
96152_at	nmda receptor-regulated gene 1	NARG1
96180_at	regulator of g-protein signaling 5	RGS5
96269_at	isopentenyl-diphosphate delta isomerase	IDI1
96588_at	prostaglandin e receptor 3 (subtype ep3)	PTGER3
96606_at	riken cdna 1500003o03 gene	1500003O03RIK
96633_s_at	mortality factor 4 like 2	MORF4L2
96650_at	au rna binding protein/enoyl-coenzyme a hydratase	AUH
96707_at	zinc finger proliferation 1	ZIPRO1
96765_at	paternally expressed 3	PEG3
96865_at	myristoylated alanine rich protein kinase c substrate	MARCKS
96888_at	aldo-keto reductase family 1, member a4 (aldehyde reductase)	AKR1A4
97061_g_at	tyrosine 3-monooxygenase/tryptophan 5-monooxygenase activation protein, theta polypeptide	YWHAQ
97096_at	protein kinase, camp dependent regulatory, type ii alpha	PRKAR2A
97184_at	tbc1 domain family, member 22a	TBC1D22A
97255_at	cug triplet repeat, rna binding protein 2	CUGBP2
97369_g_at	a kinase (prka) anchor protein 1	AKAP1
97464_at	zinc finger protein 706	ZFP706
97505_at	riken cdna 2310008d22 gene	ARL1
97515_at	hydroxysteroid (17-beta) dehydrogenase 4	HSD17B4
97520_s_at	neuronatin	NNAT
97535_at	tyrosine 3-monooxygenase/tryptophan 5-monooxygenase activation protein, eta polypeptide	YWHAH
97535_at	14-3-3 protein eta pseudogene	LOC545556
97538_at	beta-glucuronidase structural	GUSB
97560_at	prosaposin	PSAP
97722_at	riken cdna 2510001k09 gene	SSR1
97739_at	ubiquitin-conjugating enzyme e2o	UBE2O
97740_at	dna segment, chr 6, erato doi 213, expressed	DUSP16
97764_at	ros1 proto-oncogene	ROS1
97778_at	st3 beta-galactoside alpha-2,3-sialyltransferase 3	ST3GAL3
97798_at	riken cdna 1810005h09 gene	4930504E06RIK
97835_at	retinoic acid receptor responder (tazarotene induced) 2	RARRES2
97844_at	regulator of g-protein signaling 2	RGS2
97864_at	riken cdna 2510049i19 gene	2510049I19RIK
97867_at	hydroxysteroid 11-beta dehydrogenase 1	HSD11B1
97869_at	electron transferring flavoprotein, dehydrogenase	ETFDH
97949_at	fibrinogen-like protein 2	FGL2
97972_at	ring finger protein 103	RNF103
98018_at	protein c receptor, endothelial	PROCR
98025_at	ecotropic viral integration site 2a	EVI2A
98026_g_at	ecotropic viral integration site 2a	EVI2A
98037_at	hepatitis b virus x interacting protein	HBXIP
98349_at	interleukin 6 signal transducer	IL6ST
98443_at	leptin	LEP
98490_at	adp-ribosylation factor-like 8b	ARL8B
98543_at	cathepsin s	CTSS
98586_at	nucleosome assembly protein-1	NAP1L1
98818_at	nuclear receptor subfamily 3, group c, member 1	NR3C1
98842_at	seminal vesicle secretion 5	SVS5
98906_at	f-box only protein 9	FBXO9
98931_at	glucosamine (n-acetyl)-6-sulfatase	GNS
98948_at	guanine nucleotide binding protein-like 3 (nucleolar)	GNL3
98984_f_at	glycerol phosphate dehydrogenase 2, mitochondrial	GPD2
98988_at	nuclear factor of kappa light polypeptide gene enhancer in b-cells inhibitor, zeta	NFKBIZ
99107_at	growth hormone receptor	GHR
99457_at	antigen identified by monoclonal antibody ki 67	LOC638774
99459_f_at	map/microtubule affinity-regulating kinase 2	MARK2
99510_at	protein kinase c, beta 1	PRKCB1
99549_at	osteoglycin	OGN
99589_f_at	protamine 1	PRM1
99621_s_at	splicing factor proline/glutamine rich (polypyrimidine tract binding protein associated)	SFPQ
99778_at	ribosomal protein l12	RPL12
99952_at	chitinase 3-like 1	CHI3L1

## Sheet: KEGG
KEGG pathways	Nº genes	Percentage
Cytokine-cytokine receptor interaction	5	11.9048
Neuroactive ligand-receptor interaction	4	9.52381
Regulation of actin cytoskeleton	3	7.14286
Adipocytokine signaling pathway	3	7.14286
Jak-STAT signaling pathway	3	7.14286
Citrate cycle (TCA cycle)	2	4.7619
Starch and sucrose metabolism	2	4.7619
Focal adhesion	2	4.7619
Pentose and glucuronate interconversions	2	4.7619
MAPK signaling pathway	2	4.7619
Tight junction	2	4.7619
Androgen and estrogen metabolism	2	4.7619
Biosynthesis of steroids	2	4.7619
Fatty acid metabolism	2	4.7619
Caprolactam degradation	1	2.38095
Cell cycle	1	2.38095
Porphyrin and chlorophyll metabolism	1	2.38095
Wnt signaling pathway	1	2.38095
Alanine and aspartate metabolism	1	2.38095
Keratan sulfate biosynthesis	1	2.38095
Glycosaminoglycan degradation	1	2.38095
Pyruvate metabolism	1	2.38095
C21-Steroid hormone metabolism	1	2.38095
Insulin signaling pathway	1	2.38095
Adherens junction	1	2.38095
Glycolysis / Gluconeogenesis	1	2.38095
Gap junction	1	2.38095
Terpenoid biosynthesis	1	2.38095
Glycerophospholipid metabolism	1	2.38095
Toll-like receptor signaling pathway	1	2.38095
Blood group glycolipid biosynthesis-lactoseries	1	2.38095
Glycerolipid metabolism	1	2.38095
Nucleotide sugars metabolism	1	2.38095
Lysine degradation	1	2.38095
Valine, leucine and isoleucine degradation	1	2.38095
Carbon fixation	1	2.38095
Pentose phosphate pathway	1	2.38095
Protein export	1	2.38095
Hedgehog signaling pathway	1	2.38095
Calcium signaling pathway	1	2.38095
Total genes: 42

## Sheet: BP
Gene Ontology : biological process. Level:5	Nº genes	Percentage
cellular macromolecule metabolism	34	26.5625
protein metabolism	33	25.7812
biopolymer metabolism	29	22.6562
transport	26	20.3125
nucleobase, nucleoside, nucleotide and nucleic acid metabolism	24	18.75
regulation of cellular metabolism	21	16.4062
intracellular signaling cascade	15	11.7188
intracellular transport	12	9.375
cellular biosynthesis	12	9.375
cellular localization	12	9.375
establishment of cellular localization	12	9.375
protein transport	11	8.59375
establishment of protein localization	11	8.59375
organic acid metabolism	10	7.8125
cellular lipid metabolism	9	7.03125
cell surface receptor linked signal transduction	9	7.03125
phosphorus metabolism	9	7.03125
lipid metabolism	9	7.03125
generation of precursor metabolites and energy	8	6.25
carbohydrate metabolism	8	6.25
macromolecule biosynthesis	8	6.25
alcohol metabolism	7	5.46875
immune response	7	5.46875
response to pest, pathogen or parasite	6	4.6875
organelle organization and biogenesis	6	4.6875
inflammatory response	5	3.90625
ion transport	5	3.90625
cellular catabolism	5	3.90625
electron transport	5	3.90625
negative regulation of cellular physiological process	5	3.90625
vesicle-mediated transport	4	3.125
regulation of cell cycle	4	3.125
amine metabolism	4	3.125
regulation of signal transduction	4	3.125
macromolecule catabolism	4	3.125
secretion	4	3.125
positive regulation of metabolism	4	3.125
positive regulation of cellular physiological process	4	3.125
secretory pathway	4	3.125
regulation of protein metabolism	3	2.34375
mitotic cell cycle	3	2.34375
negative regulation of metabolism	3	2.34375
amino acid and derivative metabolism	3	2.34375
lipid biosynthesis	3	2.34375
M phase	3	2.34375
peptide metabolism	2	1.5625
alkene metabolism	2	1.5625
regulation of programmed cell death	2	1.5625
male gamete generation	2	1.5625
sensory perception	2	1.5625
blood vessel development	2	1.5625
blood vessel morphogenesis	2	1.5625
programmed cell death	2	1.5625
negative regulation of transferase activity	2	1.5625
regulation of biosynthesis	2	1.5625
cell ion homeostasis	2	1.5625
transmission of nerve impulse	2	1.5625
aromatic compound metabolism	2	1.5625
cellular morphogenesis	2	1.5625
negative regulation of signal transduction	2	1.5625
nitrogen compound biosynthesis	2	1.5625
regulation of kinase activity	2	1.5625
gastrulation	2	1.5625
terpenoid metabolism	2	1.5625
taxis	1	0.78125
regulation of immune response	1	0.78125
nitrogen compound catabolism	1	0.78125
kidney development	1	0.78125
vitamin metabolism	1	0.78125
pregnancy	1	0.78125
response to nutrient levels	1	0.78125
anterior/posterior axis specification	1	0.78125
regulation of cell proliferation	1	0.78125
hemopoiesis	1	0.78125
morphogenesis of embryonic epithelium	1	0.78125
heat generation	1	0.78125
regulation of transport	1	0.78125
chemotaxis	1	0.78125
respiratory tube development	1	0.78125
regulation of myeloid cell differentiation	1	0.78125
regulation of neuron differentiation	1	0.78125
cell-matrix adhesion	1	0.78125
meiotic cell cycle	1	0.78125
establishment of RNA localization	1	0.78125
regulation of cell size	1	0.78125
negative regulation of organismal physiological process	1	0.78125
diuresis	1	0.78125
negative regulation of body size	1	0.78125
germ cell development	1	0.78125
negative regulation of coagulation	1	0.78125
metanephros development	1	0.78125
female gamete generation	1	0.78125
DNA repair	1	0.78125
neurogenesis	1	0.78125
regulation of pH	1	0.78125
establishment and/or maintenance of cell polarity	1	0.78125
regulation of cell organization and biogenesis	1	0.78125
intestinal absorption	1	0.78125
cytolysis	1	0.78125
regulation of Notch signaling pathway	1	0.78125
cofactor metabolism	1	0.78125
embryonic epithelial tube formation	1	0.78125
nucleobase, nucleoside, nucleotide and nucleic acid transport	1	0.78125
heart development	1	0.78125
regulation of cholesterol absorption	1	0.78125
wound healing	1	0.78125
positive regulation of cell differentiation	1	0.78125
neural tube formation	1	0.78125
response to nutrient	1	0.78125
hemostasis	1	0.78125
carbohydrate transport	1	0.78125
lipid digestion	1	0.78125
Total genes: 128

## Sheet: CC
Gene Ontology : cellular component. Level:5	Nº genes	Percentage
nucleus	43	37.069
integral to membrane	38	32.7586
endoplasmic reticulum	11	9.48276
cytoskeleton	10	8.62069
mitochondrion	9	7.75862
cytosol	5	4.31034
intrinsic to plasma membrane	5	4.31034
endosome	4	3.44828
vacuole	4	3.44828
Golgi apparatus	4	3.44828
nucleoplasm	3	2.58621
cytoplasmic membrane-bound vesicle	3	2.58621
endoplasmic reticulum membrane	3	2.58621
nuclear envelope-endoplasmic reticulum network	3	2.58621
cytoplasmic vesicle	3	2.58621
vesicular fraction	3	2.58621
cell junction	2	1.72414
nuclear envelope	2	1.72414
nucleolus	2	1.72414
synaptosome	2	1.72414
microtubule organizing center	2	1.72414
cell cortex	2	1.72414
centrosome	2	1.72414
microbody	2	1.72414
nuclear pore	2	1.72414
apicolateral plasma membrane	2	1.72414
extrinsic to plasma membrane	1	0.862069
mitochondrial matrix	1	0.862069
spindle	1	0.862069
signal recognition particle	1	0.862069
lipid particle	1	0.862069
electron transfer flavoprotein complex	1	0.862069
basolateral plasma membrane	1	0.862069
vesicle membrane	1	0.862069
lipid raft	1	0.862069
chromosome	1	0.862069
signal recognition particle (sensu Eukaryota)	1	0.862069
apical plasma membrane	1	0.862069
external side of plasma membrane	1	0.862069
intrinsic to organelle membrane	1	0.862069
Total genes: 116

## Sheet: MF
Gene Ontology : molecular function. Level:5	Nº genes	Percentage
transition metal ion binding	13	12.1495
adenyl nucleotide binding	11	10.2804
kinase activity	11	10.2804
transcription factor activity	10	9.34579
phosphotransferase activity, alcohol group as acceptor	7	6.54206
guanyl nucleotide binding	6	5.60748
calcium ion binding	6	5.60748
oxidoreductase activity, acting on the CH-OH group of donors, NAD or NADP as acceptor	4	3.73832
cysteine-type peptidase activity	4	3.73832
endopeptidase activity	4	3.73832
magnesium ion binding	4	3.73832
transferase activity, transferring groups other than amino-acyl groups	4	3.73832
hydrolase activity, acting on acid anhydrides, in phosphorus-containing anhydrides	3	2.80374
ion channel activity	3	2.80374
exopeptidase activity	3	2.80374
acid-amino acid ligase activity	3	2.80374
translation initiation factor activity	3	2.80374
voltage-gated ion channel activity	3	2.80374
cation channel activity	2	1.86916
G-protein coupled receptor activity	2	1.86916
hematopoietin/interferon-class (D200-domain) cytokine receptor activity	2	1.86916
protein kinase inhibitor activity	2	1.86916
phosphoric ester hydrolase activity	2	1.86916
actin binding	2	1.86916
hydrolase activity, hydrolyzing O-glycosyl compounds	2	1.86916
steroid hormone receptor activity	2	1.86916
protein homodimerization activity	2	1.86916
intramolecular oxidoreductase activity, transposing S-S bonds	1	0.934579
lipoprotein receptor activity	1	0.934579
histone acetyltransferase binding	1	0.934579
thiolester hydrolase activity	1	0.934579
intramolecular oxidoreductase activity, transposing C=C bonds	1	0.934579
kinase binding	1	0.934579
oxidoreductase activity, acting on the CH-OH group of donors, disulfide as acceptor	1	0.934579
transketolase activity	1	0.934579
signal peptidase activity	1	0.934579
cAMP binding	1	0.934579
fatty-acid ligase activity	1	0.934579
low-density lipoprotein binding	1	0.934579
syntaxin binding	1	0.934579
metallopeptidase activity	1	0.934579
lipoic acid binding	1	0.934579
PDZ domain binding	1	0.934579
death receptor activity	1	0.934579
anion channel activity	1	0.934579
tumor necrosis factor binding	1	0.934579
transferase activity, transferring hexosyl groups	1	0.934579
4 iron, 4 sulfur cluster binding	1	0.934579
calcium-dependent phospholipid binding	1	0.934579
hydro-lyase activity	1	0.934579
chemokine receptor binding	1	0.934579
sialyltransferase activity	1	0.934579
endopeptidase inhibitor activity	1	0.934579
glycerol-3-phosphate dehydrogenase activity	1	0.934579
intramolecular oxidoreductase activity, interconverting aldoses and ketoses	1	0.934579
carboxy-lyase activity	1	0.934579
chemokine activity	1	0.934579
tRNA binding	1	0.934579
intramolecular oxidoreductase activity, interconverting keto- and enol-groups	1	0.934579
cAMP-dependent protein kinase regulator activity	1	0.934579
UDP-glycosyltransferase activity	1	0.934579
CoA desaturase activity	1	0.934579
oxidoreductase activity, acting on the CH-NH group of donors, quinone or similar compound as acceptor	1	0.934579
retinoic acid receptor activity	1	0.934579
transcription cofactor activity	1	0.934579
protein heterodimerization activity	1	0.934579
pyruvate carboxylase activity	1	0.934579
GTPase binding	1	0.934579
alkali metal ion binding	1	0.934579
sulfuric ester hydrolase activity	1	0.934579
Total genes: 107
